# Supplementary material for: Alkali Niobate Powder Synthesis Using an Emerging Microwave-Assisted Hydrothermal Method
Source: Materials (Basel). 2022 Aug 6;15(15):5410. doi: 10.3390/ma15155410 (PMC9369762; doi:10.3390/ma15155410)
Supplement: Supplementary file 1 [file materials-15-05410-s001.zip]

Archive with 1 entries (1 files):
- materials-1797717-supplementary.pdf
